# Supplementary material for: Octopus minor Antimicrobial Peptide-Loaded Chitosan Nanoparticles Accelerate Dermal Wound Healing
Source: Int J Mol Sci. 2025 Oct 5;26(19):9701. doi: 10.3390/ijms26199701 (PMC12525058; doi:10.3390/ijms26199701)
Supplement: Supplementary file 1 [file ijms-26-09701-s001.zip]

Archive with 1 entries (1 files):
- ijms-3866651-supplementary.pdf
